# Supplementary material for: Characterization of Two Wheat-Thinopyrum ponticum Introgression Lines With Pyramiding Resistance to Powdery Mildew
Source: Front Plant Sci. 2022 Jul 15;13:943669. doi: 10.3389/fpls.2022.943669 (PMC9335053; doi:10.3389/fpls.2022.943669)
Supplement: Supplementary file 1 [file Table_1.xlsx]

## Sheet: Sheet1
Table S1 Reactions of SN0293-2, SN0293-7 and 42 wheat genotypes with known Pm genes to 26 different Bgt isolates
Cultivars/lines	Pm genes	Bgt isolates
		E01	E02	E05	E06	E07	E09	E11	E13	E15	E16	E17	E18	E20	E21	E23-(1)	E23-(2)	E26	E30-(1)	E30-(2)	E31	E32	E49	E50	E60	E69
Afu	—	4	4	4	4	4	4	4	4	4	4	4	4	4	4	4	4	4	4	4	3	4	4	4	3	4
Ulka/8cc	2	0;	0	0	0;	0;	0;	0;	0;	0;	0;	0;	4	4	0;	0;	0;	0;	1+0；	4	1+0；	4	0；	0；	0；	4
Era	？	0;	0	0	0；	0；	0；	0	0	0	0	0；	4	4	0	0	0	0	0	0；	1+0；	4	0;	0;	0;	3
Kavkaz	8	4	4	3	3	4	4	3	4	4	4	3	4	4	3	0	4	3	3	4	4	4	0	0	2	0
Maris Huntsman	2+6	0;	0	0;	0;	0;	0;	0	0；	0	0；	0	4	4	0；	0	0；	0	0	0	0；	4	0；	0	0	0；
Baimian 3	(4+8)	0；	0；	0；	0；	0	0；	0；	1+0；	0；	0;	0	4	4	0;	1+0;	0;	0	4	0;	4	1+0;	0;	0;	0	3
Xiaobaidognmai	XBD	3+0；	3	1+0;	3+0;	0	1+0;	4	3+0；	0;	0	3+0;	0;	1+0;	0	0;	0;	0	4	0;	0;	0;	1+0;	0;	0;	2+0;
Axminster/8cc	1a	3	4	4	4	4	4	4	4	4	3	4	4	4	4	4	4	4	4	4	4	4	4	4	4	4
MIN	1c	0	0;	0;	0	0	0	0;	0	0	0	0	0	0;	0	0	0	0	0	0;	0	0;	0	0	0;	0
Virest	1e	0	0	0	0	0	0	0;	0	0	0	2	0;	0;	2+0;	0	0;	0;	1+0;	0	0	1	0	0	0	2+0
Asosan/8cc	3a	4	4	4	4	4	4	4	4	1+0;	3	3	3	3	3	3	3	4	4	0	4	4	4	4	4	4
Chul/8cc	3b	4	0	4	0;	0;	4	0;	0;	0;	4	4	4	4	4	4	4	3	3	4	3	4	4	4	0	3
Sonora/8cc	3c	4	4	4	3	3	4	4	4	0;	4	4	4	4	4	4	4	3	4	4	4	4	4	4	4	4
Kolibri	3d	0;	0	0;	0;	0;	0;	0;	0;	0;	0;	0;	4	4	0	0;	0;	_	0;	0;	0;	4	0;	0	0;	1+0;
Mich. Amber/8cc	3f	4	3+0;	4	4	4	4	4	4	4	4	4	4	4	4	3	4	4	4	4	4	4	4	0	3	4
W150	3e	4	4	4	0	3+0;	4	4	4	4	4	4	4	4	4	4	3	4	4	4	4	4	3+0;	4	4	4
Khapli/8cc	4a	0	0	0	0	0;	0	0	0	3	0	0	4	4	0	0;	0	0	4	0	4	0;	0	0	0	3
Armada	4b	0	0	3	0	0;	0	0;	0	0	0;	0	4	3	0	0;	0	0	3	0;	4	0;	0	1+0;	0;	0
81-7241	4c	0	0;	0;	0	0;	0	0;	0;	0	0;	0;	0;	0	0;	0;	0;	0	0	0;	0	0;	1+0;	0;	0	0;
Hope/8cc	5a	4	4	4	4	3	4	4	4	2	4	3	4	3	4	4	4	4	4	4	4	4	4	4	4	4
Aquila	5b	2	0;	0;	0;	0;	1+0;	0;	0	0	0;	1+0;	4	4	0;	0;	0;	0;	4	0;	0;	0	0;	0;	0;	0;
Coker 983	5+6	1+0;	0;	4	2+0;	0;	3+0;	3	3+0;	0;	0;	1+0;	0;	0	1+0;	3+0;	0;	1+0;	0;	0	0;	3+0;	1+0;	3+0;	1+0;	2+0;
Timgalen	6	4	4	4	4+0;	4	4	4	0;	4	4	4	4	4+0;	3+0;	4+0;	3	3	4	4	4	4	4	4	4	4
CI14189	7	4	4	4	4	3	4	4	4	4	4	4	4	4	4	4	3+0；	4	4	4	4	4	4	4	4	4
Wembley	12	0;	0	0	0	0;	0	0	0	0	0	0	0	0	0	0;	0	0	0;	0	0;	0;	0	0;	0;	0
R4A	13	0;	3	0;	4	0	0;	2	0;	0;	0	0	0;	4	0	1	0;	0	0	3	0	0	0;	0;	0	2+0;
Brigand	16	0;	0	0	0	0	0	0	0	0;	0	0	0;	1+0;	0	0	0	0	0	0	0	0;	0;	0	0	0
Amigo	17	4+0;	3	0;	0	4	4	4	3+0;	3	0	3	4	3	4	3	4	3	0	3	4	4	4	4	3	3
XX186	19	4	4	4	4	4	4	4	3	4	4	4	4	4	4	4	3	4	4	4	4	4	4	4	4	4
Nannong9918	21	0;	0	0;	0;	0;	0;	0;	0	0;	0	0;	0;	0;	1+0;	0;	0	0;	0	0;	0;	0	0;	0;	0;	0;
Chiyacao	24	3+0;	1+0;	3	1+0；	0；	0	0；	0；	3+0；	0；	3+0；	3+0;	3+0;	0;	3	0	0;	2+0;	3+0;	2+0;	3	0;	0;	0	2+0;
NCA5	25	4	0	0	0	0	4	4	0;	0;	2+0;	4	0;	2	0	0	2	0;	0;	0	4	0	0	0	0	2+0;
Brock	2+Ta	0	0;	0	3	0	0	0;	0	0	0;	4	4	3	4	3	3	3	3	3	4	4	2	4	3	3
Maris Dove	2+MLD	0;	0;	0;	0	0	0;	0;	0;	0;	0;	0	3	3	0	0	0	0;	0	0	0	4+0;	0;	0	0	3
Mission	4b+5b	0;	0	0;	0;	0;	0;	0;	1+0;	0;	0;	0;	3+0;	3	0	0;	0;	0;	4	0;	4	0;	0;	0;	0;	0;
5P27	30	0；	0	0；	0；	0；	0;	0;	0;	0;	0;	0;	3	3	0;	0;	0;	0;	4	0;	4	0;	0;	0;	0;	1+0;
NCD7	34	3	0	0	0	3	4	3	0	0;	3	0	4	2	3+0;	0;	3	1	0;	0	4	4	3	4	1+0;	0
NCD3	35	0;	1+0;	3+0;	3	0;	4	0	3+0;	0;	0	0;	0;	0	0;	0;	0;	0	0	0;	2+0;	2+0;	2+0;	0	0;	0
Pm36	36	0;	0;	0;	0;	0;	0;	0	0	0;	0;	0;	4	3+0;	0	0;	0;	0;	0;	0;	0;	4	0;	_	0	0
GRY19	40	3+0；	0	2+0	1+0	0;	3+0;	3	3+0;	0;	0;	0;	4	4	3+0;	1+0;	0;	0;	4	0;	4	0;	3+0	3	1+0;	0;
Tabasco	46	0；	0	0；	0	0；	0	0	0	0	0；	0	3+0；	0	0	0	0	0	0	0;	0	4	0;	0	0	0
Chancellor	_	4	4	4	4+0;	4+0;	4	4	4	4	4	4	4	4	4	4	4	3	3	4	4	4	4	4	4	4
SN0293-2		0	0	0	0	0	0	0	0；	0	0	0	1	3	0	0	0	0	0	0	0	3	0	0；	0	0
SN0293-7		0	0	0	0	0	0	0	0；	0	0	0	1	3	0	0	0	0	0	0	0	3	0	0；	0	0
Annotation:	Infection types 0–2 indicate resistance and 3–4 susceptibility
-:	no data
